# Supplementary material for: An Analytical Method for Quantifying the Yields of DNA Double-Strand Breaks Coupled with Strand Breaks by γ-H2AX Focus Formation Assay Based on Track-Structure Simulation
Source: Int J Mol Sci. 2023 Jan 10;24(2):1386. doi: 10.3390/ijms24021386 (PMC9864015; doi:10.3390/ijms24021386)
Supplement: Supplementary file 1 [file ijms-24-01386-s001.zip]

Archive with 1 entries (1 files):
- ijms-2114678-supplementary.pdf
